# Supplementary material for: Euclidean consistency-driven dual-layer information fusion framework for UAV-based traffic accident scene reconstruction
Source: PLoS One. 2026 Jun 24;21(6):e0350987. doi: 10.1371/journal.pone.0350987 (PMC13293424; doi:10.1371/journal.pone.0350987)
Supplement: S1 File — (PY) [file pone.0350987.s001.py]

# =============================================
#   Euclidean-consistency-driven fusion weight computation and convergence analysis
#   Modules:
#   ① Information Consistency Index (ECI)
#   ② Fusion layer weight calculation
#   ③ Composite score analysis for each parameter group
#   ④ Euclidean consistency convergence function F(ECI)
#   ⑤ Visualization (composite scores + convergence curve)
# =============================================

import numpy as np
import pandas as pd
import matplotlib.pyplot as plt

# -----------------------------
# 1. Input data and weights
# -----------------------------
data = {
    "Flight_height":   [25,25,25,25,25,25,25,25,25,25,25,25,25,25,25,25,20,25,30,35,40,45,50,55,60,65,70,75,80],
    "Forward_overlap": [60,65,70,75,80,85,90,80,80,80,80,80,80,80,80,80,80,80,80,80,80,80,80,80,80,80,80,80,80],
    "Side_overlap":    [70,70,70,70,70,70,70,45,50,55,60,65,70,75,80,85,70,70,70,70,70,70,70,70,70,70,70,70,70],
    "Elevation_error": [2,1,1,1,1,1,1,2,2,2,1,1,1,1,1,1,1,1,1,1,1,1,1,1,2,2,2,2,3],
    "Horizontal_error":[1,1,1,1,0,0,0,2,2,1,1,1,0,0,1,1,1,0,1,1,1,1,1,2,2,2,2,2,2],
    "Distortion_count":[3,3,2,2,1,2,2,2,1,1,1,1,1,1,1,1,1,1,2,2,2,4,5,8,9,9,9,9,10]
}
df = pd.DataFrame(data)

# -----------------------------
# 2. Group definition
# -----------------------------
group1 = df.iloc[0:7].copy()    # Forward overlap variation
group2 = df.iloc[7:16].copy()   # Side overlap variation
group3 = df.iloc[16:].copy()    # Flight height variation
groups = {
    "Forward overlap group": group1,
    "Side overlap group": group2,
    "Flight height group": group3
}

# -----------------------------
# 3. Information consistency and fusion weight
# -----------------------------
wL  = np.array([0.1755, 0.5356, 0.2889])   # linear layer weights
wNL = np.array([0.2291, 0.4909, 0.2100])   # non‑linear layer weights

# Euclidean Consistency Index (ECI)
norm_wL = np.linalg.norm(wL)
norm_wNL = np.linalg.norm(wNL)
numerator = np.linalg.norm(wL - wNL)
denominator = norm_wL + norm_wNL
ECI = 1 - (numerator / denominator)
print(f"Information Consistency Index ECI = {ECI:.4f}")

# Fusion-layer weights (normalised)
w_star = ECI * wL + (1 - ECI) * wNL
w_star = w_star / w_star.sum()
w_star_named = pd.Series(w_star, index=["Elevation_error", "Horizontal_error", "Distortion_count"])
print("\nFusion-layer final weights w*:")
print(w_star_named)

# -----------------------------
# 4. Composite score calculation
# -----------------------------
def calc_scores(group, w_star):
    X = group[["Elevation_error", "Horizontal_error", "Distortion_count"]]
    # Negative normalisation (smaller error is better)
    X_norm = (X.max() - X) / (X.max() - X.min()) + 0.0001
    group["Composite_score"] = X_norm.dot(w_star)
    return group

results = {}
for name, g in groups.items():
    g_scored = calc_scores(g, w_star)
    # Determine the varying parameter name
    if "Forward overlap" in name:
        param = "Forward_overlap"
    elif "Side overlap" in name:
        param = "Side_overlap"
    else:
        param = "Flight_height"
    top3 = g_scored.sort_values("Composite_score", ascending=False).head(3)
    results[name] = {
        "optimal_range": f"{top3[param].min()}–{top3[param].max()}",
        "max_score": round(top3["Composite_score"].max(), 4),
        "table": g_scored[[param, "Elevation_error", "Horizontal_error", "Distortion_count", "Composite_score"]]
    }

# Print score tables
for name, res in results.items():
    print(f"\n================ {name} ================")
    print(res["table"].to_string(index=False))
    print(f"\nOptimal {res['table'].columns[0]} interval: {res['optimal_range']}")
    print(f"Maximum composite score: {res['max_score']}")

# -----------------------------
# 5. Convergence function calculation
# -----------------------------
ICI_vals = np.linspace(0.5, 1.0, 50)
F_vals = []
for ici in ICI_vals:
    W_star = ici * wL + (1 - ici) * wNL
    F_val = np.linalg.norm(W_star - wNL)**2 / np.linalg.norm(wNL)**2
    F_vals.append(F_val)

convergence_df = pd.DataFrame({
    'ECI': ICI_vals.round(4),
    'F(ECI)': np.array(F_vals).round(6)
})
print("\n=== Euclidean consistency convergence function data (excerpt) ===")
print(convergence_df.head(8).to_string(index=False))
print("...")
print(convergence_df.tail(5).to_string(index=False))

ECI_opt = ICI_vals[np.argmin(F_vals)]
F_min = min(F_vals)
print(f"\n>>> Convergence result: when ECI = {ECI_opt:.3f}, the composite error function F(ECI) reaches minimum {F_min:.6f}")
print("Interpretation: Improved consistency leads to monotonic decrease of fusion error; the model enters a stable convergence region.")

# -----------------------------
# 6. Visualisation
# -----------------------------
fig, axs = plt.subplots(1, 3, figsize=(15, 4))
titles = ['(a) Forward overlap variation', '(b) Side overlap variation', '(c) Flight height variation']
params = ['Forward_overlap', 'Side_overlap', 'Flight_height']

for i, (name, g) in enumerate(groups.items()):
    axs[i].plot(g[params[i]], g["Composite_score"], 'o-', color='royalblue', lw=2)
    axs[i].set_xlabel(params[i])
    axs[i].set_ylabel("Composite score S")
    axs[i].set_title(titles[i], fontsize=11)
    axs[i].grid(True)

plt.tight_layout()
plt.show()

# --- Convergence curve ---
plt.figure(figsize=(6,4))
plt.plot(ICI_vals, F_vals, 'r-', lw=2, label='F(ECI) convergence curve')
# Find the point closest to the actual ECI value for marking
idx_actual = np.argmin(np.abs(ICI_vals - ECI))
plt.scatter(ECI, F_vals[idx_actual],
            color='blue', label=f'Actual ECI = {ECI:.3f}')
plt.axhline(y=min(F_vals), color='gray', linestyle='--', label='Convergence lower bound')
plt.xlabel("Information Consistency Index ECI", fontsize=11)
plt.ylabel("Composite error function F(ECI)", fontsize=11)
plt.title("Figure X  Euclidean-consistency-driven fusion error convergence curve", fontsize=12)
plt.legend()
plt.grid(True, alpha=0.4)
plt.tight_layout()
plt.show()
