# Supplementary material for: Euclidean consistency-driven dual-layer information fusion framework for UAV-based traffic accident scene reconstruction
Source: PLoS One. 2026 Jun 24;21(6):e0350987. doi: 10.1371/journal.pone.0350987 (PMC13293424; doi:10.1371/journal.pone.0350987)
Supplement: S2 File — (PY) [file pone.0350987.s002.py]

import pandas as pd
import numpy as np
from sklearn.preprocessing import MinMaxScaler

# ==============================
# 1. 数据输入（你的原始数据）
# ==============================
data = pd.DataFrame({
    '航高': [25, 25, 25, 25, 25, 25, 25, 25, 25, 25, 25, 25, 25, 25, 25, 25, 20, 25, 30, 35, 40, 45, 50, 55, 60, 65, 70, 75, 80],
    '航向重叠': [60, 65, 70, 75, 80, 85, 90, 80, 80, 80, 80, 80, 80, 80, 80, 80, 80, 80, 80, 80, 80, 80, 80, 80, 80, 80, 80, 80, 80],
    '旁向重叠': [70, 70, 70, 70, 70, 70, 70, 45, 50, 55, 60, 65, 70, 75, 80, 85, 70, 70, 70, 70, 70, 70, 70, 70, 70, 70, 70, 70, 70],
    '高程误差': [2, 1, 1, 1, 1, 1, 1, 2, 2, 2, 1, 1, 1, 1, 1, 1, 1, 1, 1, 1, 1, 1, 1, 1, 2, 2, 2, 2, 3],
    '水平误差': [1, 1, 1, 1, 0, 0, 0, 2, 2, 1, 1, 1, 0, 0, 1, 1, 1, 0, 1, 1, 1, 1, 1, 2, 2, 2, 2, 2, 2],
    '畸变数量': [3, 3, 2, 2, 1, 2, 2, 2, 1, 1, 1, 1, 1, 1, 1, 1, 1, 1, 2, 2, 2, 4, 5, 8, 9, 9, 9, 9, 10]
})
indicators = ['高程误差', '水平误差', '畸变数量']

# ==============================
# 2. 熵权法（信息差异性）
# ==============================
def entropy_weight(df):
    scaler = MinMaxScaler()
    norm = 1 - scaler.fit_transform(df)  # 误差越小越好 → 负向归一化
    P = norm / norm.sum(axis=0)
    k = 1 / np.log(len(df))
    E = -k * np.nansum(P * np.log(P + 1e-12), axis=0)
    d = 1 - E
    w_entropy = d / np.sum(d)
    return pd.Series(w_entropy, index=df.columns), pd.Series(E, index=df.columns)

entropy_w, entropy_E = entropy_weight(data[indicators])

# ==============================
# 3. 皮尔逊相关修正（线性冗余校正）
# ==============================
corr = data[indicators].corr().abs()
mean_corr = corr.mean(axis=1)
corrected_entropy = entropy_w * (1 - mean_corr)
corrected_entropy /= corrected_entropy.sum()

# ==============================
# 4. CRITIC 模型（冲突强度计算）
# ==============================
def critic_weight(df):
    scaler = MinMaxScaler()
    norm = 1 - scaler.fit_transform(df)
    norm_df = pd.DataFrame(norm, columns=df.columns)
    std = norm_df.std().values
    corr = norm_df.corr().values
    C = [std[j] * np.sum(1 - corr[j]) for j in range(len(std))]
    w_critic = np.array(C) / np.sum(C)
    return pd.Series(std, index=df.columns), pd.DataFrame(corr, index=df.columns, columns=df.columns), pd.Series(w_critic, index=df.columns)

std_val, corr_mat, critic_w = critic_weight(data[indicators])

# ==============================
# 5. 欧氏一致性融合（ECI）
# ==============================
w1, w2 = corrected_entropy.values, critic_w.values
numerator = np.linalg.norm(w1 - w2)
denominator = np.linalg.norm(w1) + np.linalg.norm(w2)
ECI = 1 - (numerator / denominator)
W_L = ECI * corrected_entropy + (1 - ECI) * critic_w
W_L /= W_L.sum()

# ==============================
# 6. 输出结果
# ==============================
print("\n=== 熵权法结果 ===")
print(pd.DataFrame({'信息熵E': entropy_E.round(4), '熵权W(E)': entropy_w.round(4)}))
print("\n=== 皮尔逊修正后熵权 ===")
print(corrected_entropy.round(4))
print("\n=== CRITIC 权重 ===")
print(critic_w.round(4))
print(f"\n欧氏一致性指标 ECI(E-C): {ECI:.4f}")
print("\n=== 最终线性层融合权重 W(L) ===")
print(W_L.round(4))
print(f"线性层权重求和验证：{W_L.sum():.4f}")

# 汇总表
linear_summary = pd.DataFrame({
    '信息熵E': entropy_E.round(4),
    '原始熵权': entropy_w.round(4),
    '皮尔逊修正熵权': corrected_entropy.round(4),
    'CRITIC权重': critic_w.round(4),
    '融合权重 W(L)': W_L.round(4)
})
print("\n=== 线性层综合结果汇总 ===")
print(linear_summary)
