# Supplementary material for: Euclidean consistency-driven dual-layer information fusion framework for UAV-based traffic accident scene reconstruction
Source: PLoS One. 2026 Jun 24;21(6):e0350987. doi: 10.1371/journal.pone.0350987 (PMC13293424; doi:10.1371/journal.pone.0350987)
Supplement: S3 File — (PY) [file pone.0350987.s003.py]

# =============================================
#  Nonlinear SVR layer with Euclidean consistency
#  Outputs: true/predicted values, CV metrics, weights
# =============================================
import pandas as pd
import numpy as np
import warnings
warnings.filterwarnings('ignore')

from sklearn.svm import SVR
from sklearn.model_selection import KFold, cross_val_score, GridSearchCV
from sklearn.metrics import r2_score
from sklearn.preprocessing import StandardScaler
from sklearn.pipeline import Pipeline
from scipy.stats import shapiro

# ==============================
# 1. Data
# ==============================
data = pd.DataFrame({
    'Flight_height':   [25, 25, 25, 25, 25, 25, 25, 25, 25, 25, 25, 25, 25, 25, 25, 25, 20, 25, 30, 35, 40, 45, 50, 55, 60, 65, 70, 75, 80],
    'Forward_overlap': [60, 65, 70, 75, 80, 85, 90, 80, 80, 80, 80, 80, 80, 80, 80, 80, 80, 80, 80, 80, 80, 80, 80, 80, 80, 80, 80, 80, 80],
    'Side_overlap':    [70, 70, 70, 70, 70, 70, 70, 45, 50, 55, 60, 65, 70, 75, 80, 85, 70, 70, 70, 70, 70, 70, 70, 70, 70, 70, 70, 70, 70],
    'Elevation_error': [2, 1, 1, 1, 1, 1, 1, 2, 2, 2, 1, 1, 1, 1, 1, 1, 1, 1, 1, 1, 1, 1, 1, 2, 2, 2, 2, 2, 3],
    'Horizontal_error':[1, 1, 1, 1, 0, 0, 0, 2, 2, 1, 1, 1, 0, 0, 1, 1, 1, 0, 1, 1, 1, 1, 1, 2, 2, 2, 2, 2, 2],
    'Distortion_count':[3, 3, 2, 2, 1, 2, 2, 2, 1, 1, 1, 1, 1, 1, 1, 1, 1, 1, 2, 2, 2, 4, 5, 8, 9, 9, 9, 9, 10]
})

features = ['Flight_height', 'Forward_overlap', 'Side_overlap']
indicators = ['Elevation_error', 'Horizontal_error', 'Distortion_count']

# ==============================
# 2. Modelling function
# ==============================
def nonlinear_svr_layer_optimized(data, features, indicators):
    svr_weights = {}
    r2_scores = {}
    r2_stability = {}
    best_params = {}
    fit_results = {}
    plot_data_all = pd.DataFrame()

    # --- Normality test (Shapiro-Wilk) ---
    print("=== Normality Test (Shapiro-Wilk) ===")
    normality_results = []
    for target in indicators:
        y = data[target].values
        w_stat, p_val = shapiro(y)
        normality = "Normal" if p_val > 0.05 else "Non-normal"
        normality_results.append({
            'Variable': target,
            'W statistic': w_stat,
            'p-value': p_val,
            'Conclusion': normality
        })
    normality_df = pd.DataFrame(normality_results)
    print(normality_df.to_string(index=False))
    print()

    print("\n=== Nonlinear Layer: SVR-RBF (Standardization + Grid Search) ===")

    param_grid = {
        'svr__C': [1, 10, 50],
        'svr__epsilon': [0.01, 0.1, 0.2],
        'svr__gamma': ['scale', 0.01]
    }

    for target in indicators:
        X = data[features].values
        y = data[target].values

        pipeline = Pipeline([
            ('scaler', StandardScaler()),
            ('svr', SVR(kernel='rbf'))
        ])

        grid_search = GridSearchCV(
            estimator=pipeline,
            param_grid=param_grid,
            cv=5,
            scoring='r2',
            n_jobs=-1,
            verbose=0,
            refit=True
        )
        grid_search.fit(X, y)

        best_model = grid_search.best_estimator_
        best_params[target] = {k.replace('svr__', ''): v for k, v in grid_search.best_params_.items()}

        kf = KFold(n_splits=5, shuffle=True, random_state=42)
        cv_scores = cross_val_score(best_model, X, y, cv=kf, scoring='r2')
        r2_mean, r2_std = cv_scores.mean(), cv_scores.std()

        y_pred = best_model.predict(X)
        r2_full = r2_score(y, y_pred)

        svr_weight = r2_mean if r2_mean >= 0 else 0.0

        r2_scores[target] = r2_full
        r2_stability[target] = (r2_mean, r2_std)
        svr_weights[target] = svr_weight
        fit_results[target] = (y, y_pred)

        plot_data = pd.DataFrame({
            'Indicator': target,
            'True': y,
            'Predicted': y_pred.round(4)
        })
        plot_data_all = pd.concat([plot_data_all, plot_data], ignore_index=True)

        print(f"\n--- {target} ---")
        print(f"  Best parameters: {best_params[target]}")
        print(f"  Full-sample R²: {r2_full:.4f} | CV R² mean ± std: {r2_mean:.4f} ± {r2_std:.4f}")

    # Normalise weights
    w_svr = np.array(list(svr_weights.values()))
    if w_svr.sum() == 0:
        raise ValueError("All weights are zero – invalid model.")
    w_svr = w_svr / w_svr.sum()
    W_svr = pd.Series(w_svr, index=indicators)

    # ======================
    # Output all data needed for plots
    # ======================
    print("\n" + "=" * 50)
    print("Plot Data (can be copied to Excel/Origin):")
    print("=" * 50)

    # 1. True vs. Predicted
    print("\n1. True vs Predicted values:")
    print(plot_data_all.to_string(index=False))

    # 2. CV stability
    print("\n2. CV R² stability data:")
    cv_data = pd.DataFrame(r2_stability, index=['R² mean', 'Std']).T
    print(cv_data.round(4).to_string())

    # 3. Weights
    print("\n3. Nonlinear layer weights:")
    weight_data = pd.DataFrame({
        'Indicator': indicators,
        'Weight': W_svr.values.round(4)
    })
    print(weight_data.to_string(index=False))

    # 4. Full-sample R² vs CV R² mean
    print("\n4. Full-sample R² vs CV R² mean:")
    r2_compare = pd.DataFrame({
        'Indicator': indicators,
        'Full R²': [r2_scores[ind] for ind in indicators],
        'CV R² mean': [r2_stability[ind][0] for ind in indicators]
    }).round(4)
    print(r2_compare.to_string(index=False))

    return W_svr, r2_scores, r2_stability, best_params, plot_data_all


# ==============================
# 3. Run
# ==============================
if __name__ == '__main__':
    W_svr, R2_vals, Stability, Best_Params, plot_data = nonlinear_svr_layer_optimized(
        data, features, indicators
    )
