# Supplementary material for: Euclidean consistency-driven dual-layer information fusion framework for UAV-based traffic accident scene reconstruction
Source: PLoS One. 2026 Jun 24;21(6):e0350987. doi: 10.1371/journal.pone.0350987 (PMC13293424; doi:10.1371/journal.pone.0350987)
Supplement: S4 File — (XLSX) [file pone.0350987.s004.xlsx]

## Sheet: Data Summary
				ground truth values		model-derived measurements			true error
	flight altitude	forward overlap	side overlap	elevation measurements	horizontal measurements	elevation measurements	horizontal measurements	distortion anomaly	elevation error	horizontal error	distortion anomaly
group	m	%	%	cm	cm	cm	cm	n	cm	cm	n
1	25	60	70	167	116	169	117	3	2	1	3
2	25	65	70	167	116	168	117	3	1	1	3
3	25	70	70	167	116	168	117	2	1	1	2
4	25	75	70	167	116	168	117	2	1	1	2
5	25	80	70	167	116	168	116	1	1	0	1
6	25	85	70	167	116	168	116	2	1	0	2
7	25	90	70	167	116	168	116	2	1	0	2
8	25	80	45	167	116	169	118	2	2	2	2
9	25	80	50	167	116	169	118	1	2	2	1
10	25	80	55	167	116	169	117	1	2	1	1
11	25	80	60	167	116	168	117	1	1	1	1
12	25	80	65	167	116	168	117	1	1	1	1
13	25	80	70	167	116	168	116	1	1	0	1
14	25	80	75	167	116	168	116	1	1	0	1
15	25	80	80	167	116	168	117	1	1	1	1
16	25	80	85	167	116	168	117	1	1	1	1
17	20	80	70	167	116	168	117	1	1	1	1
18	25	80	70	167	116	168	116	1	1	0	1
19	30	80	70	167	116	168	117	2	1	1	2
20	35	80	70	167	116	168	117	2	1	1	2
21	40	80	70	167	116	168	117	2	1	1	2
22	45	80	70	167	116	168	117	4	1	1	4
23	50	80	70	167	116	168	117	5	1	1	5
24	55	80	70	167	116	168	118	8	1	2	8
25	60	80	70	167	116	169	118	9	2	2	9
26	65	80	70	167	116	169	118	9	2	2	9
27	70	80	70	167	116	169	118	9	2	2	9
28	75	80	70	167	116	169	118	9	2	2	9
29	80	80	70	167	116	170	118	10	3	2	10
